# Supplementary material for: Reliability of Force Plate Metrics During Standard Jump, Balance, and Plank Assessments in Military Personnel
Source: Mil Med. 2022 Dec 15;188(7-8):e2058–66. doi: 10.1093/milmed/usac387 (PMC10363007; doi:10.1093/milmed/usac387)
Supplement: usac387_Supp [file usac387_supp.zip]

Archive with 4 entries (4 files):
- Figure 1 Two-leg CMJ.pdf
- Figure 2 One-leg CMJ.pdf
- Figure 3 One-leg balance.pdf
- Figure 4 One-arm plank.pdf
